# Supplementary material for: Measuring the Quality of University Lectures: Development and Validation of the Instructional Skills Questionnaire (ISQ)
Source: PLoS One. 2016 Feb 26;11(2):e0149163. doi: 10.1371/journal.pone.0149163 (PMC4769345; doi:10.1371/journal.pone.0149163)
Supplement: S1 Table — (XLSX) [file pone.0149163.s001.xlsx]

## Sheet: Blad1
S1 Table. Dutch version of the Instructional Skills Questionnaire (ISQ)			ISQ - order in which the items were administered
Structuur				ISQ Item
Item 1	Het college heeft een duidelijke opbouw		1	Het college heeft een duidelijke opbouw
Item 2	De docent geeft goede samenvattingen		2	Het college is saai
Item 3	De stof wordt onsamenhangend gepresenteerd		3	De docent is onduidelijk over welke onderdelen belangrijk zijn
Item 4	Het college is rommelig georganiseerd		4	De stof wordt op heldere wijze uitgelegd
Explicatie			5	De docent weet de stof te verlevendigen
Item 1	De stof wordt op heldere wijze uitgelegd		6	Er wordt weinig gezegd over toepassingen van de stof
Item 2	De docent drukt zich onduidelijk uit		7	De docent biedt onvoldoende gelegenheid om vragen te stellen
Item 3	De uitleg van de docent is moeilijk te volgen		8	Door dit college wil ik me meer in de stof verdiepen
Item 4	De docent geeft voorbeelden die de stof verduidelijken		9	De docent geeft goede samenvattingen
Stimulatie			10	Studenten worden aangespoord mee te denken tijdens het college
Item 1	Het college is saai		11	Het is vaak onduidelijk wat de hoofd- en bijzaken zijn
Item 2	De docent weet de stof te verlevendigen		12	De docent geeft weinig gelegenheid tot uitwisseling van gedachten
Item 3	Het is moeilijk de aandacht bij de les te houden		13	De docent drukt zich onduidelijk uit
Item 4	De docent weet je voor de stof te interesseren		14	Door dit college weet ik welke stof ik nog moet bestuderen
Validatie			15	De docent moedigt aan vragen te stellen over de stof
Item 1	Er wordt weinig gezegd over toepassingen van de sto		16	Het is moeilijk de aandacht bij de les te houden
Item 2	De docent wijst op de relevantie van de stof		17	De docent wijst op de relevantie van de stof
Item 3	Het nut van de stof komt nauwelijks aan de orde		18	De stof wordt onsamenhangend gepresenteerd
Item 4	De docent toont aan waarom de behandelde onderwerpen zinvol zijn		19	De uitleg van de docent is moeilijk te volgen
Instructie			20	Tijdens de les van deze docent is discussie over de stof nauwelijks mogelijk
Item 1	De docent is onduidelijk over welke onderdelen belangrijk zijn		21	De docent betrekt studenten bij het college
Item 2	Het is vaak onduidelijk wat de hoofd- en bijzaken zijn		22	Het nut van de stof komt nauwelijks aan de orde
Item 3	Het is duidelijk welke eisen de docent stelt		23	Het is duidelijk welke eisen de docent stelt
Item 4	De docent geeft aan welke gedeelten van de stof essentieel zijn		24	Het college is rommelig georganiseerd
Comprehensie			25	De docent gaat na of de behandelde stof voldoende duidelijk is
Item 1	De docent biedt onvoldoende gelegenheid om vragen te stellen		26	De docent toont aan waarom de behandelde onderwerpen zinvol zijn
Item 2	De docent moedigt aan vragen te stellen over de stof		27	De docent weet je voor de stof te interesseren
Item 3	De docent gaat na of de behandelde stof voldoende duidelijk is		28	De docent geeft aan welke gedeelten van de stof essentieel zijn
Item 4	De docent gaat nauwelijks in op opmerkingen van studenten		29	De docent geeft voorbeelden die de stof verduidelijken
Activatie			30	De docent gaat nauwelijks in op opmerkingen van studenten
Item 1	Studenten worden aangespoord mee te denken tijdens het college		31	Ik heb veel geleerd van dit college
Item 2	De docent geeft weinig gelegenheid tot uitwisseling van gedachten
Item 3	Tijdens de les van deze docent is discussie over de stof nauwelijks mogelijk
Item 4	De docent betrekt studenten bij het college
Leeropbrengsten
Student Cognitie:	Ik heb veel geleerd van dit college
Student Affectie:	Door dit college wil ik me meer in de stof verdiepen
Student Regulatie:	Door dit college weet ik welke stof ik nog moet bestuderen
