# Supplementary material for: Measuring the Quality of University Lectures: Development and Validation of the Instructional Skills Questionnaire (ISQ)
Source: PLoS One. 2016 Feb 26;11(2):e0149163. doi: 10.1371/journal.pone.0149163 (PMC4769345; doi:10.1371/journal.pone.0149163)
Supplement: S2 Table — (XLSX) [file pone.0149163.s002.xlsx]

## Sheet: Groupsize
S2 Table. Class size per professor per measurement occasion.
	Measurement occasion
Professor ID	T1	T2	T3
1	84	32	54
2	31	32	25
3	110	96	62
4	13	16	16
5	39	41	22
6	76	49	59
7	32	27	21
8	69	60	49
9	100	83	69
10	106	54	70
11	33	31	38
12	73	70	27
13	94	80	57
14	365	212	110
15	86	88	62
16	95	91	69
17	51	31	25
18	49	31	26
19	235	176	141
20	62	32	12
21	105	89	78
22	30	24	21
23	43	34	32
24	63	51	48
25	15	15	-
26	158	222	206
27	32	29	24
28	52	44	37
29	24	18	18
30	-	222	145
31	198	104	49
32	32	27	29
33	53	49	-
34	122	71	75
35	138	100	62
36	38	29	23
37	102	59	41
38	26	17	8
39	42	24	-
40	173	73	46
41	51	132	92
42	48	35	27
43	193	169	135
44	16	13	13
45	44	35	28
46	50	30	27
47	183	82	33
48	78	66	-
49	47	38	29
50	37	29	27
51	56	44	21
52	30	15	10
53	91	68	41
54	23	28	19
55	181	82	136
56	118	101	68
57	63	47	37
58	-	120	118
59	184	83	104
60	31	16	17
61	73	51	39
62	29	29	20
63	35	30	27
64	121	113	109
65	94	95	39
66	39	32	26
67	30	-	24
68	45	38	25
69	263	195	198
70	99	69	80
71	71	59	41
72	106	88	65
73	48	37	37
74	28	28	27
75	155	36	126
Note: In this study class size is determined by the number of ISQ forms completed by students during the lecture. A mean response rate of 90.2% was observed in 76 randomly selected lectures. Seven lectures were not evaluated with the ISQ.
